# Supplementary material for: Impact of carbon-based fibers morphologies on their carcinogenic potential
Source: Part Fibre Toxicol. 2026 Feb 7;23:7. doi: 10.1186/s12989-026-00663-y (PMC12931056; doi:10.1186/s12989-026-00663-y)
Supplement: Supplementary file 4 — Supplementary Material 4. [file 12989_2026_663_MOESM4_ESM.xlsx]

## Sheet: Tabelle1
Supplementary table 3 Percentile values of the carbon nano tubes and amosite asbestos
Fraction	Sample	n	Length [µm]				Diameter [µm]
			10%<	50%<	90%<	95%<	10%<	50%<	90%<	95%<
L/D>3 (All fibers)	Long amosite	400	2.1	6.4	24.8	35.1	0.15	0.33	0.67	0.77
	IFW CNT1_1 low	301	0.5	1.1	3	4.2	0.01	0.02	0.029	0.031
	IFW CNT1_1 high 1	306	0.5	1.2	3.2	4.1	0.01	0.02	0.022	0.029
	IFW CNT1_1 high 2	326	0.6	1.2	3.5	4.9	0.01	0.02	0.029	0.029
	IFW CNT1_1 high 3	303	0.5	1	2.6	4.2	0.01	0.02	0.029	0.029
	IFW CNT1_1 high 4	310	0.5	1	3.3	4.8	0.01	0.02	0.022	0.029
	IFW CNT1_1 high 5	322	0.5	1.1	2.9	4.8	0.01	0.02	0.028	0.029
	USRN20-30 low	308	0.5	1.4	3.2	4.1	0.014	0.029	0.039	0.04
	USRN20-30 high1	312	0.4	1.1	2.3	3.2	0.014	0.028	0.031	0.031
	USRN20-30 high2	317	0.5	1.1	2.7	3.7	0.014	0.028	0.031	0.04
	USRN20-30 high3	319	0.4	1	2.1	3.4	0.02	0.029	0.031	0.031
	USRN20-30 high4	314	0.4	0.8	2.5	3.1	0.02	0.028	0.031	0.031
	USRN20-30 high5	308	0.5	1	2.7	3.9	0.02	0.028	0.031	0.031
	OCSiAl Tuball low	306	0.3	1.8	5.6	7.2	0.005	0.007	0.014	0.015
	OCSiAl Tuball high	300	0.4	1.2	4.5	5.8	0.005	0.007	0.011	0.015
	Nanocyl NC-7000 low	302	0.5	1.3	4.1	5.2	0.005	0.01	0.016	0.02
	Nanocyl NC-7000 high 1	309	0.5	1.3	3.5	4.3	0.005	0.01	0.015	0.018
	Nanocyl NC-7000 high 2	328	0.6	1.3	3.7	4.3	0.005	0.01	0.015	0.015
	Nanocyl NC-7000 high 3	305	0.5	1	2.9	3.8	0.005	0.007	0.011	0.014
	Nanocyl NC-7000 high 4	320	0.5	1.2	3.2	4	0.005	0.01	0.011	0.015
	Nanocyl NC-7000 high 5	302	0.4	1.2	3.5	4.7	0.005	0.01	0.015	0.015
FWHO	Long amosite	300	5.9	11	34	49.9	0.2	0.39	0.71	0.99
	IFW CNT1_1 low	201	5.4	7.1	10.9	14.2	0.01	0.02	0.029	0.035
	IFW CNT1_1 high 1	204	5.3	6.8	11.2	13.9	0.01	0.02	0.026	0.034
	IFW CNT1_1 high 2	207	5.3	6.5	10.7	14.2	0.01	0.02	0.029	0.031
	IFW CNT1_1 high 3	202	5.3	6.8	11.8	14.2	0.01	0.02	0.029	0.031
	IFW CNT1_1 high 4	207	5.3	6.6	12.1	16.1	0.01	0.02	0.029	0.031
	IFW CNT1_1 high 5	203	5.4	7	11.9	17	0.01	0.02	0.029	0.029
	USRN20-30 low	200	5.2	6.2	9.7	13	0.02	0.029	0.049	0.049
	USRN20-30 high1	201	5.1	6.3	9.4	11.7	0.028	0.029	0.031	0.031
	USRN20-30 high2	201	5.2	6.2	10.5	12.7	0.028	0.029	0.035	0.039
	USRN20-30 high3	204	5.2	6.4	9.9	12	0.028	0.029	0.031	0.031
	USRN20-30 high4	202	5.2	6.4	9.3	11.4	0.028	0.029	0.031	0.039
	USRN20-30 high5	202	5.3	6.4	10.1	12.3	0.028	0.029	0.031	0.031
	OCSiAl Tuball low	201	5.2	6.6	9.9	10.7	0.005	0.01	0.015	0.016
	OCSiAl Tuball high	200	5.2	6.4	9.9	13	0.005	0.007	0.011	0.015
	Nanocyl NC-7000 low	201	5.2	6.1	9.2	10.6	0.007	0.014	0.016	0.02
	Nanocyl NC-7000 high 1	202	5.2	6	8	8.8	0.005	0.01	0.015	0.016
	Nanocyl NC-7000 high 2	203	5.1	6.2	8.6	9.8	0.007	0.01	0.015	0.016
	Nanocyl NC-7000 high 3	200	5.2	6.1	8.4	9.3	0.007	0.011	0.016	0.016
	Nanocyl NC-7000 high 4	200	5.1	5.9	8.5	9.6	0.007	0.011	0.015	0.016
	Nanocyl NC-7000 high 5	201	5.1	5.8	8.3	9	0.007	0.01	0.015	0.015
L/D≤3 (Particles)	Long amosite	7	0.9	1.5	2	2	0.35	0.65	0.99	0.99
	IFW CNT1_1 low	100	0.4	0.7	1.7	2.6	0.28	0.52	1.22	1.58
	IFW CNT1_1 high 1	100	0.5	0.9	1.75	2.55	0.33	0.67	1.26	1.57
	IFW CNT1_1 high 2	102	0.4	0.8	1.8	2.3	0.33	0.71	1.4	1.76
	IFW CNT1_1 high 3	100	0.5	0.9	1.9	3	0.35	0.66	1.31	1.76
	IFW CNT1_1 high 4	100	0.3	0.7	1.6	2	0.27	0.54	1.13	1.54
	IFW CNT1_1 high 5	100	0.4	0.9	1.6	2	0.29	0.64	1.18	1.41
	USRN20-30 low	61	0.3	0.6	1.9	2.1	0.24	0.42	1.58	1.76
	USRN20-30 high1	20	0.4	0.65	1.2	3.3	0.22	0.35	0.74	2.06
	USRN20-30 high2	13	0.3	0.8	1.8	3.5	0.18	0.5	1.15	1.62
	USRN20-30 high3	9	0.5	0.9	2.7	2.7	0.33	0.53	1.55	1.61
	USRN20-30 high4	6	0.7	1	2.4	3.6	0.34	0.45	1.46	1.98
	USRN20-30 high5	1	1.5	1.5	1.5	1.5	0.97	0.97	0.97	0.97
	OCSiAl Tuball low	1	0.3	0.3	0.3	0.3	0.22	0.22	0.22	0.22
	OCSiAl Tuball high	1	0.4	0.4	0.4	0.4	0.33	0.33	0.33	0.33
	Nanocyl NC-7000 low	41	0.4	0.8	1.9	2.5	0.27	0.53	1.13	1.18
	Nanocyl NC-7000 high 1	43	0.3	0.5	1.3	2.1	0.2	0.4	1.01	1.23
	Nanocyl NC-7000 high 2	39	0.3	0.5	1.5	1.6	0.19	0.33	0.87	1
	Nanocyl NC-7000 high 3	60	0.3	0.5	1.5	1.8	0.13	0.28	1.04	1.13
	Nanocyl NC-7000 high 4	57	0.2	0.5	1.2	1.3	0.15	0.33	0.68	0.75
	Nanocyl NC-7000 high 5	45	0.3	0.5	1.6	1.8	0.2	0.37	0.96	1.12
L: length, D: diameter, FWHO refers to WHO-analog nanofibers
