# Supplementary material for: Impact of carbon-based fibers morphologies on their carcinogenic potential
Source: Part Fibre Toxicol. 2026 Feb 7;23:7. doi: 10.1186/s12989-026-00663-y (PMC12931056; doi:10.1186/s12989-026-00663-y)
Supplement: Supplementary file 5 — Supplementary Material 5. [file 12989_2026_663_MOESM5_ESM.xlsx]

## Sheet: Tabelle1
Supplementary table 4 Percentile values of the carbon fiber
Fraction	Sample	n	Length [µm]				Diameter [µm]
			10%<	50%<	90%<	95%<	10%<	50%<	90%<	95%<
L/D>3 (All fibers)	Mitsubishi Dialed K13D2U low (1)	407	2.7	5.3	10.2	12.2	0.48	0.99	2.02	2.8
	Mitsubishi Dialed K13D2U low (2)	403	3.1	5.7	10.6	13.3	0.5	1.11	1.93	2.6
	Mitsubishi Dialed K13D2U high (1_1)	421	2.6	5	8.8	10.6	0.5	0.97	1.79	2.21
	Mitsubishi Dialed K13D2U high (1_2)	401	2.7	5.5	9.4	10.8	0.55	1.05	2.01	2.4
	Mitsubishi Dialed K13D2U high (2_1)	407	2.8	5.1	9.2	11	0.56	1.03	1.91	2.26
	Mitsubishi Dialed K13D2U high (2_2)	406	2.7	5	9.2	10.9	0.51	0.95	1.89	2.21
	Mitsubishi Dialed K13D2U high (3_1)	408	3.1	5.2	9.3	12.4	0.55	1.01	1.97	2.33
	Mitsubishi Dialed K13D2U high (3_2)	407	3.1	5.8	10.3	12.5	0.56	1.09	2.32	2.59
	Mitsubishi Dialed K13D2U high (4_1)	403	3	5.3	9.9	11.5	0.62	1.08	2.09	2.44
	Mitsubishi Dialed K13D2U high (4_2)	404	2.7	5	9.7	11.8	0.42	0.98	1.95	2.26
	Mitsubishi Dialed K13D2U high (5_1)	413	2.8	5.1	9.8	11.6	0.49	1.05	1.91	2.32
	Mitsubishi Dialed K13D2U high (5_2)	411	2.6	5	9.2	11	0.44	0.88	1.96	2.32
Fibers L > 5µm (including D>=3µm)	Mitsubishi Dialed K13D2U low (1)	305	5.3	7	12	15.6	0.81	1.4	2.7	3.5
	Mitsubishi Dialed K13D2U low (2)	301	5.5	7.2	11.5	15.3	0.83	1.34	2.48	3.26
	Mitsubishi Dialed K13D2U high (1_1)	311	5.4	6.9	10.7	13.6	0.78	1.29	2.33	2.61
	Mitsubishi Dialed K13D2U high (1_2)	301	5.5	7.2	10.8	11.9	0.82	1.37	2.38	2.69
	Mitsubishi Dialed K13D2U high (2_1)	304	5.3	6.7	10.9	12.3	0.74	1.35	2.26	2.73
	Mitsubishi Dialed K13D2U high (2_2)	302	5.3	7	10.9	12.4	0.74	1.31	2.21	2.63
	Mitsubishi Dialed K13D2U high (3_1)	304	5.3	6.9	11.8	15.1	0.79	1.38	2.32	2.8
	Mitsubishi Dialed K13D2U high (3_2)	306	5.4	7.3	11.8	13.3	0.81	1.48	2.51	2.9
	Mitsubishi Dialed K13D2U high (4_1)	303	5.4	7.1	11.3	13.8	0.86	1.42	2.34	2.8
	Mitsubishi Dialed K13D2U high (4_2)	300	5.5	7.3	11.8	14.5	0.72	1.34	2.26	2.65
	Mitsubishi Dialed K13D2U high (5_1)	306	5.4	6.8	11.5	14.2	0.72	1.34	2.32	2.74
	Mitsubishi Dialed K13D2U high (5_2)	306	5.3	6.5	11	12.8	0.64	1.3	2.32	2.76
FWHO	Mitsubishi Dialed K13D2U low (1)	205	5.3	6.9	10.8	11.8	0.77	1.34	2.29	2.46
	Mitsubishi Dialed K13D2U low (2)	207	5.4	7	10.9	11.5	0.83	1.32	1.99	2.46
	Mitsubishi Dialed K13D2U high (1_1)	223	5.4	6.8	10.6	12.4	0.78	1.28	2.02	2.42
	Mitsubishi Dialed K13D2U high (1_2)	218	5.5	7.2	10.6	11.6	0.82	1.36	2.21	2.48
	Mitsubishi Dialed K13D2U high (2_1)	215	5.3	6.7	10.8	11.9	0.74	1.34	2.2	2.6
	Mitsubishi Dialed K13D2U high (2_2)	218	5.3	6.9	10.7	12.2	0.74	1.3	2.17	2.37
	Mitsubishi Dialed K13D2U high (3_1)	214	5.3	6.8	10.7	13.7	0.79	1.38	2.17	2.36
	Mitsubishi Dialed K13D2U high (3_2)	213	5.4	7.3	11.1	12.6	0.81	1.44	2.38	2.55
	Mitsubishi Dialed K13D2U high (4_1)	206	5.4	7	10.7	12.3	0.86	1.4	2.21	2.35
	Mitsubishi Dialed K13D2U high (4_2)	207	5.5	7.3	11.5	13.5	0.72	1.33	2.18	2.42
	Mitsubishi Dialed K13D2U high (5_1)	220	5.3	6.7	11	12.9	0.69	1.31	2.16	2.42
	Mitsubishi Dialed K13D2U high (5_2)	206	5.3	6.3	10.3	11.9	0.64	1.27	2.17	2.5
L/D≤3 (Particles)	Mitsubishi Dialed K13D2U low (1)	105	1.8	3.2	7.7	9	0.89	1.57	3.41	4.09
	Mitsubishi Dialed K13D2U low (2)	101	2.2	3.3	7.3	7.8	0.99	1.67	3.2	3.42
	Mitsubishi Dialed K13D2U high (1_1)	106	2.2	3.5	6.5	8.3	0.98	1.53	3.03	3.31
	Mitsubishi Dialed K13D2U high (1_2)	100	2.4	3.6	7.1	8.7	1.1	1.81	3.95	4.64
	Mitsubishi Dialed K13D2U high (2_1)	104	1.7	3.2	5.5	6.8	0.91	1.57	2.64	3.25
	Mitsubishi Dialed K13D2U high (2_2)	110	1.8	2.9	5.8	6.6	0.81	1.4	2.53	2.89
	Mitsubishi Dialed K13D2U high (3_1)	105	2.5	3.7	6.2	7.1	1.04	1.78	2.97	3.19
	Mitsubishi Dialed K13D2U high (3_2)	103	2	3.3	6	7.4	0.87	1.48	2.61	2.85
	Mitsubishi Dialed K13D2U high (4_1)	101	2	3.1	5.5	6.9	0.97	1.54	2.59	3.25
	Mitsubishi Dialed K13D2U high (4_2)	103	1.7	2.9	6.4	7.1	0.81	1.38	2.42	2.93
	Mitsubishi Dialed K13D2U high (5_1)	105	1.7	3.1	6.3	8.1	0.94	1.43	2.67	3.36
	Mitsubishi Dialed K13D2U high (5_2)	102	1.9	3.3	5.8	8.4	0.83	1.56	2.63	3.76
L: length, D: diameter, FWHO refers to WHO fibers
